# Supplementary material for: DNA Methylation Mediated Control of Gene Expression Is Critical for Development of Crown Gall Tumors
Source: PLoS Genet. 2013 Feb 7;9(2):e1003267. doi: 10.1371/journal.pgen.1003267 (PMC3567176; doi:10.1371/journal.pgen.1003267)
Supplement: Table S1 — Differential expression of genes involved in methylation or demethylation in crown gall tumors of Arabidopsis thaliana. Fold changes and P-values were calculated from the expression signals of four microarray data sets each of tumor and mock inoculated stem tissue (reference) as previously described [8]. (XLSX) [file pgen.1003267.s008.xlsx]

## Sheet: Table S1_Gene expression
Table S1. Differential expression of genes involved in methylation or demethylation of DNA in crown gall tumors of Arabidopsis thaliana. Fold changes and P-values were calculated by the expression signals of four microarrays data sets each of tumor and mock inoculated stem tissue (reference) as previously described (8).
AGI Code	Gene name	Fold change (tumor vs. reference)	P-Value
Methylation
At5g49160	MET1	1.7	0.0183943
At1g28330	DRM1	0.9	0.780176
At5g14620	DRM2	1.4	0.00989613
At1g69770	CMT3	1.5	0.00530434
At2g27040	AGO4	2.2	0.00824403
Demethylation
At2g36490	ROS1/DML1	2	0.0132496
At3g10010	DML2	0.9	0.0806717
At4t34060	DML3	n.d.	n.d.
