# Supplementary material for: DNA Methylation Mediated Control of Gene Expression Is Critical for Development of Crown Gall Tumors
Source: PLoS Genet. 2013 Feb 7;9(2):e1003267. doi: 10.1371/journal.pgen.1003267 (PMC3567176; doi:10.1371/journal.pgen.1003267)
Supplement: Table S3 — List of primers for the different experiments. Primers are sorted according to the experiments they were designed for. (XLSX) [file pgen.1003267.s010.xlsx]

## Sheet: Table S3_Primer list
Table S3. List of primers for the different experiments. Primers are sorted according to the experiments they were designed for.
IaaH and IPT qPCR
IaaH RT fwd	GTCGGCTTCAACAAAGG
IaaH RT rev	CCTCGACCAGGTGATT
IPT RT fwd	GAGGGAGGATCTATCTCG
IPT RT rev	GCAGGGCGTAACATCT
ABA-dependent methylation qPCR
NDF 4 RT fwd	ACTTGCATGGTCGAGA
NDF 4 RT rev	CGAGATCATCGTCATTAGGT
ATSIG5 RT fwd	CAATATGACTGCGGGT
ATSIG5 RT rev	AATGGGACACGAGTGA
F12A4.4 RT fwd	GCGATTTCGCTTACCG
F12A4.4 RT rev	GAACCCCATCACTCCT
Bisulfite sequencing of intergenic regions
IR1 BS fwd	AGAAGGGYATTTAATGGTTTTG
IR1 BS rev	ACCATTATCARATCCACCATTTT
IR2 BS 1 fwd	AAGTATTGYAYGTTTTATAAATTG
IR2 BS 1 rev	TTTCACAATTRACRTAAATTTCCCTCTA
IR2 BS 2 fwd	AGAGGGAAATTTAYGTYAATTGTGAAATAG
IR2 BS 2 rev	AAAATTARACRCARATCCATAA
Bisulfite sequencing of mCIP controls
at1g20850 BS fwd	TTATTGTTGAGGTTGGYATTTTATYATTGAGG
at1g20850 BS rev	TACRTTTRTTTTTCTTTTRTCACTT
at2g16595 BS fwd	ATTAAAATATAGAATAGAATYYGAGGTAA
at2g16595 BS rev	CCATTCATCATRCRAARCATCTTTA
at3g19250 BS fwd	TTTAAATGGTAATYAATTGAAAGAYTTAATTATTG
at3g19250 BS rev	CAARTAAAARRACAAACATCAAAAT
at4g12760 BS fwd	AGAATATGTGTTTAAAYAGTGAAYAGGTAGGTT
at4g12760 BS rev	CCTTCAAATTATACACACTCTRAACACT
at5g58370 BS fwd	AGYAAATTGATGGTGATAGTAATGGAA
at5g58370 BS rev	TTTAAATARATCAAATTTRAAAACTAATTCAAATA
Bisulfite sequencing of ABA-dependent promoter methylation
F12A4.4 BS fwd	TTATTTATTAAAATTGTAAAGTATGTTTTAGTTAA
F12A4.4 BS rev	TTTTTATCATAATATTTTCRTTTRATACATTTTTA
ATSIG5 BS fwd	AAGAATTTTTAAYATTAGATATAATAAAAGTTAAG
ATSIG5 BS rev	ATCATRCAACCCAATAATAAAAAATRAACAT
NDF4 BS fwd	TAGGAYAAAAYTGGGAGAATAAA
NDF4 BS rev	TARRTTTTARATTTTACAATTAAATAAAAT
Bisulfite sequencing of oncogene cluster
T-DNA 1 fwd	ATYGGGAAAGGAAGGAAAATTTA
T-DNA 1 rev	AGTAATTTYGATAAGTGGTTTGGA
T-DNA 2 fwd	TTGTATTTAATTGATAGAGTTTG
T-DNA 2 rev	CTCCCCACTACCTACTTTTA
T-DNA 3 fwd	GTAAAAGTAGGTAGTGGGGA
T-DNA 3 rev	CAAAAAACTCAAACRATAATATAAC
T-DNA 4 fwd	GTTTAATATTAATYGGTTTGTTAT
T-DNA 4 rev	AATACCCTTCTAACTACAAA
T-DNA 5 fwd	TAGTTTGTAGTTAGAAGGGT
T-DNA 5 rev	AACATACTATTCATTAACATC
T-DNA 6 fwd	GGATGTTAATGAATAGTATG
T-DNA 6 rev	TACCTTCTCACCAACTAAAAT
T-DNA 7 fwd	TGGTGAGAAGGTAGTAGTTTT
T-DNA 7 rev	CAATTATTAAAAAAAAACCTACC
T-DNA 8 fwd	GAAATTTGATGTTGAAGGTTTT
T-DNA 8 rev	TAATAAACCAAATTAATATC
T-DNA 9 fwd	ATATTAATTTGGTTTATTAAG
T-DNA 9 rev	ATCCCAATCATAAAAAAAAC
T-DNA 10 fwd	GGTGAAATATGGAGTTTTTT
T-DNA 10 rev	ATCATATAACTATTATCAAC
T-DNA 11 fwd	GGTTGATAATAGTTATATGA
T-DNA 11 rev	RATTAAATTTAAAAACTCCC
T-DNA 12 fwd	GGGGGAGTTTTTAAATTTAAT
T-DNA 12 rev	CATCATATTATAACACACTTCAAC
T-DNA 13 fwd	TTTTATGATGTTGAAGTGTG
T-DNA 13 rev	CACCCTTAAATCAAATAAAAC
T-DNA 14 fwd	GTTGTTTTTGTATTGTTGATTT
T-DNA 14 rev	RTTCCTTTCAATTCTTCCACTAT
T-DNA 15 fwd	TAATAGTGGAAGAATTGAAAGGA
T-DNA 15 rev	TCTTTCCAAAAATCAACCAA
